# Supplementary material for: The Transcriptomic Mechanism of a Novel Autolysis Induced by a Recombinant Antibacterial Peptide from Chicken Expressed in Pichia pastoris
Source: Molecules. 2022 Mar 21;27(6):2029. doi: 10.3390/molecules27062029 (PMC8955930; doi:10.3390/molecules27062029)
Supplement: Supplementary file 1 [file molecules-27-02029-s001.zip]

Archive with 1 entries (1 files):
- molecules-1612407-supplementary.pdf
